# Supplementary material for: RERconverge Expansion: Using Relative Evolutionary Rates to Study Complex Categorical Trait Evolution
Source: Mol Biol Evol. 2024 Oct 15;41(11):msae210. doi: 10.1093/molbev/msae210 (PMC11529301; doi:10.1093/molbev/msae210)
Supplement: msae210_Supplementary_Data [file msae210_supplementary_data.zip]

Archive with 8 entries (8 files):
- supplement.pdf
- Supplementary data 2.xls
- Supplementary data 3.xls
- Supplementary file 3 (tree image).pdf
- Supplementary_data_1.xlsx
- Supplementary_file_1_(main_analysis_phenotype_vector).xlsx
- Supplementary_file_2_(permulations_phenotype_vector).xlsx
- vignettes.pdf
