# Supplementary material for: RERconverge Expansion: Using Relative Evolutionary Rates to Study Complex Categorical Trait Evolution
Source: Mol Biol Evol. 2024 Oct 15;41(11):msae210. doi: 10.1093/molbev/msae210 (PMC11529301; doi:10.1093/molbev/msae210)
Supplement: msae210_Supplementary_Data [file msae210_supplementary_data.zip › Supplementary_data_1.xlsx]

## Sheet: Supplementary_data_1
ancestor	descendant	phenotype
116	117	carnivore
117	118	carnivore
118	119	carnivore
119	120	carnivore
120	121	carnivore
121	122	carnivore
122	123	carnivore
123	124	carnivore
124	125	carnivore
125	126	carnivore
126	127	carnivore
127	128	carnivore
128	83	omnivore
128	84	carnivore
127	129	carnivore
129	130	carnivore
130	86	carnivore
130	87	carnivore
129	85	carnivore
126	131	carnivore
131	82	omnivore
131	81	carnivore
125	132	carnivore
132	79	carnivore
132	80	carnivore
124	133	carnivore
133	134	carnivore
134	75	carnivore
134	76	carnivore
133	135	carnivore
135	78	carnivore
135	77	carnivore
123	136	carnivore
136	89	carnivore
136	88	carnivore
122	137	omnivore
137	74	herbivore
137	138	herbivore
138	139	herbivore
139	72	herbivore
139	71	herbivore
138	73	herbivore
121	140	carnivore
140	141	carnivore
141	142	carnivore
142	143	carnivore
143	95	carnivore
143	144	carnivore
144	96	carnivore
144	97	carnivore
142	98	carnivore
141	99	carnivore
140	145	carnivore
145	146	carnivore
146	94	carnivore
146	93	carnivore
145	147	herbivore
147	148	herbivore
148	91	herbivore
148	90	herbivore
147	92	herbivore
120	149	carnivore
149	150	carnivore
150	151	carnivore
151	152	carnivore
152	153	carnivore
153	58	carnivore
153	59	carnivore
152	154	carnivore
154	155	carnivore
155	156	carnivore
156	55	carnivore
156	157	carnivore
157	54	carnivore
157	53	carnivore
155	56	carnivore
154	57	carnivore
151	158	herbivore
158	159	herbivore
159	160	herbivore
160	161	herbivore
161	162	herbivore
162	62	herbivore
162	63	herbivore
161	163	herbivore
163	60	herbivore
163	61	herbivore
160	64	herbivore
159	164	herbivore
164	165	herbivore
165	67	herbivore
165	166	herbivore
166	65	herbivore
166	66	herbivore
164	68	herbivore
158	69	herbivore
150	70	omnivore
149	167	omnivore
167	168	omnivore
168	169	omnivore
169	51	omnivore
169	50	omnivore
168	52	omnivore
167	49	herbivore
119	170	carnivore
170	102	carnivore
170	171	carnivore
171	100	omnivore
171	101	omnivore
118	172	omnivore
172	173	omnivore
173	174	omnivore
174	175	omnivore
175	176	omnivore
176	177	omnivore
177	178	omnivore
178	179	omnivore
179	20	omnivore
179	19	omnivore
178	180	omnivore
180	22	omnivore
180	21	omnivore
177	181	omnivore
181	182	omnivore
182	183	omnivore
183	184	omnivore
184	185	omnivore
185	186	omnivore
186	12	omnivore
186	11	omnivore
185	10	omnivore
184	187	omnivore
187	188	omnivore
188	8	omnivore
188	7	omnivore
187	9	omnivore
183	13	omnivore
182	189	herbivore
189	190	herbivore
190	17	herbivore
190	18	herbivore
189	191	herbivore
191	14	herbivore
191	192	herbivore
192	16	herbivore
192	15	herbivore
181	193	omnivore
193	194	omnivore
194	195	omnivore
195	4	herbivore
195	196	omnivore
196	1	omnivore
196	197	omnivore
197	3	omnivore
197	2	omnivore
194	5	omnivore
193	6	herbivore
176	23	carnivore
175	198	omnivore
198	199	omnivore
199	25	omnivore
199	26	herbivore
198	24	herbivore
174	27	herbivore
173	28	carnivore
172	200	omnivore
200	201	omnivore
201	202	omnivore
202	203	herbivore
203	204	herbivore
204	42	herbivore
204	205	herbivore
205	43	herbivore
205	44	herbivore
203	206	herbivore
206	40	herbivore
206	41	herbivore
202	207	herbivore
207	208	herbivore
208	209	herbivore
209	210	herbivore
210	211	herbivore
211	212	herbivore
212	213	herbivore
213	31	herbivore
213	32	omnivore
212	30	herbivore
211	33	omnivore
210	214	herbivore
214	36	herbivore
214	215	herbivore
215	34	herbivore
215	35	omnivore
209	37	herbivore
208	29	herbivore
207	216	herbivore
216	38	herbivore
216	39	herbivore
201	217	herbivore
217	46	herbivore
217	45	omnivore
200	218	herbivore
218	48	herbivore
218	47	herbivore
117	219	carnivore
219	220	carnivore
220	221	carnivore
221	222	carnivore
222	223	carnivore
223	106	carnivore
223	107	omnivore
222	108	carnivore
221	109	carnivore
220	224	omnivore
224	105	herbivore
224	225	omnivore
225	103	herbivore
225	104	herbivore
219	226	carnivore
226	110	carnivore
226	111	herbivore
116	227	carnivore
227	228	carnivore
228	114	herbivore
228	113	carnivore
227	112	omnivore
116	115	carnivore
