# Supplementary material for: RERconverge Expansion: Using Relative Evolutionary Rates to Study Complex Categorical Trait Evolution
Source: Mol Biol Evol. 2024 Oct 15;41(11):msae210. doi: 10.1093/molbev/msae210 (PMC11529301; doi:10.1093/molbev/msae210)
Supplement: msae210_Supplementary_Data [file msae210_supplementary_data.zip › Supplementary_file_1_(main_analysis_phenotype_vector).xlsx]

## Sheet: Supplementary_file_1_(main_anal
hg38	omnivore
panTro5	omnivore
panPan2	omnivore
gorGor5	herbivore
ponAbe2	omnivore
nomLeu3	herbivore
rheMac8	omnivore
macFas5	omnivore
macNem1	omnivore
papAnu3	omnivore
manLeu1	omnivore
cerAty1	omnivore
chlSab2	omnivore
nasLar1	herbivore
rhiRox1	herbivore
rhiBie1	herbivore
colAng1	herbivore
HLpilTep1	herbivore
calJac3	omnivore
aotNan1	omnivore
saiBol1	omnivore
cebCap1	omnivore
tarSyr2	carnivore
otoGar3	herbivore
micMur3	omnivore
proCoq1	herbivore
galVar1	herbivore
tupChi1	carnivore
jacJac1	herbivore
micOch1	herbivore
criGri1	herbivore
mesAur1	omnivore
perManBai1	omnivore
mm10	herbivore
rn6	omnivore
HLmerUng1	herbivore
nanGal1	herbivore
HLcasCan1	herbivore
HLdipOrd2	herbivore
hetGla2	herbivore
HLfukDam1	herbivore
cavPor3	herbivore
chiLan1	herbivore
octDeg1	herbivore
speTri2	omnivore
HLmarMar1	herbivore
oryCun2	herbivore
ochPri3	herbivore
vicPac2	herbivore
HLcamFer2	omnivore
HLcamBac1	omnivore
HLcamDro1	omnivore
HLturTru3	carnivore
HLorcOrc1	carnivore
HLdelLeu1	carnivore
lipVex1	carnivore
phyCat1	carnivore
balAcu1	carnivore
HLbalMys1	carnivore
bosTau8	herbivore
HLbosInd1	herbivore
bisBis1	herbivore
bosMut1	herbivore
bubBub1	herbivore
HLoviAri4	herbivore
HLoviCan1	herbivore
HLcapHir2	herbivore
panHod1	herbivore
HLodoVir1	herbivore
susScr11	omnivore
HLequCab3	herbivore
equPrz1	herbivore
HLequAsi1	herbivore
cerSim1	herbivore
felCat8	carnivore
HLaciJub1	carnivore
panTig1	carnivore
HLpanPar1	carnivore
canFam3	carnivore
HLlycPic1	carnivore
musFur1	carnivore
HLailFul1	omnivore
ailMel1	omnivore
ursMar1	carnivore
odoRosDiv1	carnivore
lepWed1	carnivore
neoSch1	carnivore
manPen1	carnivore
HLmanJav1	carnivore
pteAle1	herbivore
HLpteVam2	herbivore
rouAeg1	herbivore
HLrhiSin1	carnivore
HLhipArm1	carnivore
eptFus1	carnivore
myoBra1	carnivore
myoLuc2	carnivore
HLminNat1	carnivore
HLdesRot1	carnivore
eriEur2	omnivore
sorAra2	omnivore
conCri1	carnivore
loxAfr3	herbivore
triMan1	herbivore
HLproCap2	herbivore
chrAsi1	carnivore
echTel2	omnivore
eleEdw1	carnivore
oryAfe1	carnivore
dasNov3	carnivore
HLchoHof2	herbivore
monDom5	omnivore
sarHar1	carnivore
HLphaCin1	herbivore
ornAna2	carnivore
